# Supplementary material for: β-HPV 8E6 Attenuates ATM and ATR Signaling in Response to UV Damage
Source: Pathogens. 2019 Nov 26;8(4):267. doi: 10.3390/pathogens8040267 (PMC6963835; doi:10.3390/pathogens8040267)
Supplement: Supplementary file 1 [file pathogens-08-00267-s001.zip]

Archive with 2 entries (1 files):
- pathogens-616219-supplementrary final/
- pathogens-616219-supplementrary final/Supplemental Figure Legends accepted.pdf
